# Supplementary material for: Detection and phylogenetic analysis of adenoviruses occurring in a single anole species
Source: PeerJ. 2018 Aug 29;6:e5521. doi: 10.7717/peerj.5521 (PMC6119460; doi:10.7717/peerj.5521)
Supplement: Supplemental Information 1 [file peerj-06-5521-s001.nex]

#NEXUS
begin data;
	dimensions nchar=94 ntax=60;
	format datatype=protein missing=? gap=-;
	matrix
	White_Sturgeon_EMBOSS	SALTHPMPYGYPLEPLEASIHIKLFQELLDR-PEDISYFN-DTVKPMILSIDAHPPNINYLDTLPPLCSRQSGRLCWTNEALISEIVTSLDC--
	Human_adenovirus_type_7_strain_NHRC_1315__3_	SALTHPMPWGTPLNPYERALAVREWQMTLDD-PTTISYFD-KDLLPGIFTIDADPPDELMLDPLPPFCSRKGGRLCWTNEPLRGEVATSVDLI-
	Human_adenovirus_type_16_strain_ch_79__8_	SALTHPMPWGTPLNPYERALAVREWQMTLDD-PATISYFD-KDLLPGIFTIDADPPDEFMLDPLPPFCSRKGGRLCWTNEPLRGEVATSVDLI-
	Human_adenovirus_11a_strain_SGN1222__12_	SALTHPMPWGSPLNPYERALAAREWQMALDD-PTPISYFD-KDLLPGIFTMDADPPDELMLDPLPPFCSRKGGRLCWTNEPLRGEVATSVDLI-
	Bat_adenovirus_isolate_1497_GD_Sk__8_	SALTHPFPAGTPLNPYERALAVKAYEVKLST-QKTINYFD-RDLLPGVFTIDADPPDDEFLDVLPPLCSRKGGRLCWTNEP-------------
	Human_adenovirus_B_strain_Guangzhou01__2_	SALTHPMPWGTPLNPYERALAVREWQMTLDD-PATISYFD-KDLLPGIFTIDADPPDELMLDPLPPFCSRKGGRLCWTNEPLRGEVATSVDVI-
	Human_adenovirus_type_3_strain_NHRC_1276	SALTHPMPWGTPLNPYERALAVREWQMTLDD-PATISYFD-KDLLPGIFTIDADPPDELMLDPLPPFCSRKGGRLCWTNEPLRGEVATSVDLI-
	Bovine_adenovirus_3__3_	SALTHPFPAGKPLNPFDRALAIKNWQDRLTQLHRPIDYFD-RTLLPAIFTIDADPPPEAFLDVIPPFCSRKGGRLCWTNETLRGEVVTCLDAI-
	Bovine_adenovirus_type_2__3_	SALTHPFPSGQPLNPYERALAATEWIRKLENLEQKIDYFD-ECLLPGIFTIDADPPDELFLDELPPFCSRKGGRLCWANEPLRGEVATSIDLI-
	ADV22__2_	SALTHPMPYGQPFEPITANMKVLELQRMLDH-KNKIDYFD-TRIFPMIVTIMASPPPTEMLDVLPPFCSKKGGRLCWTNEPLEYEVVTSIDII-
	Bat_adenovirus_isolate_1282_YN_Mr__2_	SALTHPFPAGRPLNPYDRALAVHRYEEKMKR-CKKISYFD-PSLLPAIFTIDADPPDEQFLDVLPPFCSRKGGRLCWTNEP-------------
	Simian_adenovirus_35_1__2_	SALTHPMPWGTPLNPYERALAAREWQMALDD-PTPISYFD-KDLLPGIFTMDADPPDELMLDPLPPFCSRKGGRLCWTNEPLRGEVATSVDLI-
	ADV15__2_	SALSHPMPFGQTEPPFDAAVSISAFQRLLDQRGTPLSYFD-DRIKPMIVAADCEPPEPDHLDVLPPLCSRRSGRLCWTNEALKGEVLTSVDLV-
	OAU40839_Ovine_adenovirus_7__2_	SALTHPLPYGKTLNAFEANAQIDYFQELLQR-KEKIDYFD-NSIKPMIVVADCEPPSLDYLDVLPPLCSKKSGKLCWSNETLINEVLTSIDLI-
	Porcine_adenovirus_5__2_	SALTHPMPSGSPLNPFERALAVAVWEDQLKSVGQKMDYFD-EKLLPGIFTIDADPPDESFLDVLPPFCSRKGGRLCWTNEPLRGEVATSVDVI-
	Avian_adenovirus_EDS__2_	SALTHPMPFGRTEDPLTASISIKTFQDKLDS-PAKLSYFG-ESIKPMIVYADCYPPPLEHVDVLPPLCSRKSGRLCWTNEPLLGEVVTTIDLI-
	Canine_adenovirus_type_1__2_	SALTHPFPAGSPLNPYERAVAIKAYEHKMQE-HKTISYFD-EDLLPGIFTIDADPPAEEFLDVLPPFCSRKGGRLCWTNEPLRGEVTTSIDVI-
	ADV2__2_	SALSHPMPAGTTLPPFDASLAIAEFQKLLDK-KQKISYFE--QAKAMIVKCDCFPPEDKMLDVLPPICTKAGGKLYWSNEPIQGETLTTIDII-
	Frog_adenovirus_1__2_	SALTHPMPFGVPLSQKEKNQEIHILQSKLQN-EKTLNYFD-PEIKPMIISISAFPPPVEYLTNIPPICSRKSGRLCWTNEALYDETVTIVDVI-
	Box_turtle_adenovirus_1	SALTYPLPYGMPLDPPAAEAALIRFQHYLTT-EETLSWLDFEAYPPAIFQADLHPPDPLLTDTLPPLCSRDSGRLCWTNEFMSGQIITSLDA--
	ADV20	SALTHPMPYGQPFEPMTANIKILDFQSMLDH-KTKIDYFD-PRVFPMIVTIMASPPPTEMLDVLPPFCSKKGGRLCWTNEPLEYEVVTSIDII-
	Tree_shrew_adenovirus_1	SALTHPFPSGRPLNPFDRALAVKNWEMRLKN-SQTIDYFT-PHLLPGIFTIDADPPSETYLDVLPPFCSRKGGRLCWTNESLRGEVATSVDII-
	Bat_adenovirus_isolate_1391_YN_Ha	SALTHPMPTGQPLNSFERALAVKKYEEKIWS-RRKIGYFE-KGLLPAIFTIDADPPEENMLDVLPPLCSRKGGRLCWTNEP-------------
	Gekkonid_adenovirus_1	SALTHPMPFGLPCEPFTANIHIRQFQYLLDEVGKPISYFD-ERIKPMIVAADCFPPSIKELDVLPPMCTRKGGKLCWTNE--------------
	ADV29	SALSHPMPYGQTEPPFDAALSMSXFQKLLDQHGTRLSYFE-ERIKPMIVAADCEPPELDHLDVLPPLCSRXXGXLCWTNETLKGEVLT------
	Chameleon_adenovirus_1	SALSHPMPSGTTESPTDAALSIAYFQDLLDK-PDQISYFS--QVKPMIVLADCYPPALARLDVLPPLCSRRSGKLCWTNEV-------------
	Bat_adenovirus_isolate_1213_HN_Mh	SALTHPLPAGCPLNPYERALEVHKWEKKLQKQGRKISYFA-KDLLPGIFTIDADPPDEEFLDPLPPFCSRKGGRLCWTNEP-------------
	Great_tit_adenovirus_1	SALTHPLPYGTPVGKEERDHEIKKFNQLLSS-KDEISYF--ADIKPMIVCINAFPPPPELLDPLPPLCSKASGKLCWTNEPLHKEIVTSIDII-
	Bovine_adenovirus_D	SALTHPMPYGRTLNPFEANTSIDEMQNMLDS-SEVLSYFD-PRIKAMIVVADCEPPTLEYLDVLPPLCSKKSGKLCWTNEPLINETVTSIDLI-
	Agamid_adenovirus_1_strain_A1__12_	SALSHPMPCGRTLPPLDASIEIRRFQDKLDK-PHKISYFD-PNLKPMIVAADCIPPPLNELDVLPPLCSKASGRLCWTNEPLVGEVLTSIDL--
	Agamid_adenovirus_1_strain_C1	SALSHPMPCGRTLPPLDASIEIRRFQDKLDK-PRKISYFD-PNLKPMIVAADCIPPPLNELDVLPPLCSKASGRLCWTNEPLVGEVLTSIDL--
	Eublepharid_adenovirus_1	SALSHPMPYGTTLSPFDSSKAMASFQALLDG-KDCLSYFD-PRILPMIVKVDCFPPPLYHLDTLPPLCSKKSGRLCWTNEPLLGEVITTVDI--
	Fowl_adenovirus_1422	SALTHPMPHGMPLDPKFTAAHVEELNALMKS-ERPLSYFD-PRIKPSILKIEAYPPDPEQLXPLPPICSRRGGRLVWTNEPLYDEVITVLDII-
	Bat_adenovirus_2_strain_PPV1	SALTHPFPAGAPLNPYERALAMRAYELKMQQ-CPQISYFD-AELLPAIFTIDADPPEDSHLDVLPPFCSRKGGRLCWTNEPLRGEIATSIDVI-
	Snake_adenovirus_strain_GER09_DNA_dependent	SALSHPMPYGATLSPFDSAVAIAEFQRKLDG-HSQLSYFD-PDIFPMIVVADAFPPSLHCLDVLPPLCSKRSGKLCWTNEPLLGEVLTTVDL--
	A_ignigularis_7952	----HPMPHGETEAPFDAAISIDTFQRILDQ-KDKISYFD-TRIKPMIVKVDCEPPSLNRLDVLPPLCSKRSGKLCWTNQPLVGEVLTSIDMI-
	A_ravitergum_7960__2_	SALSHPMPHGETEAPFDASLSIDTFQRILDQ-GNKISYFD-KRIKPMIVKADCEPPPLNELDVLPPLCSRSSGKLCWTNQALLGEVLTSIDLI-
	Bat_adenovirus_isolate_1069_TJ_Mr	SALTHPFPAGRPLNPYDRALAVHRYEEKMKR-CKKISYFD-PSLLPAIFTIDADPPDEQFLDVLPPFRSRKGGRLCWTNEP-------------
	Helodermatid_adenovirus_1	SALSHPMPYGLTLSPLDASVAMARFQDKLDS-TEKLSFFD-KNILPMIVKADCFPPPLYHLDVLPPLCSKKSGRLCWTNEPLLGEVLTTVDI--
	Snake_adenovirus_2	SALSHPMPYGRTLGPFDAAIAMRHFQALLDT-QKKISYFE-PTINPMIITVDCFPPDILRLDVLPPLCSRKSGRLCWTNEALLGEVLTTVDII-
	Plum_headed_parakeet_adenovirus_1_isolate_FL_DAK	SALTHPLPFGIPVGKTEKEQEIEKFQRLLDT-KEKISYFE--NIKPMIININAFPPPKEKLDCLPPLCSRKSGKLCWTNEPLKDEVITSIDA--
	Western_bearded_dragon_adenovirus_1	-------PYGLTLSPLDASVAMARFQDKLES-TGKLSFFD-KDILPMIVKADCFPPPLYHLDVLPPLCSKKSGRLCWTNEPLLGEVLTTVDII-
	Pygmy_Marmoset_adenovirus_HUN_2009_isolate_742	SALTHPMPSGMPLNPFERALAVRAYEVKLKKAGCLIDYFD-PDLLPGIFTIDADPPPSESLDVLPPFCSKKGGRLCWTNEPLRGEIATSIDVI-
	Sulawesi_tortoise_adenovirus_1_isolate_TSA2007	SALTHPMPFGIPISKKEKEQAIELLQSKLEN-KKTISYFD-HEIKPMIISISALPPPVEFLTNIPPLCSRKSGRLCWTNEPLYDETVTVIDV--
	Scincid_adenovirus_1	SALTHPMPSGIPLDPFTSSIAIRKFQNKLDE-PSTISYFD-PDIFPMVVVADCSPXPLEQLDVLPPLCSKKSGRLCWTNEPLEVETLTTIDL--
	ADV27	SALSHPMPYGQTEPPFDAALSMSAFQKLLDQHGTRLSYFD-ERIKPMIVAADCEPPELDHLDVLPPLCSRSSGRLCWTNETLKGEVLTSVDLV-
	ADV13_R_only	SALSHPMPAGTTLPAFDASLAMAEFQKLLDK-KQKISYFE--EAKAMIVKCDCIPPEDKMLDVLXXICCKVGGKLYWSXE--------------
	Simian_adenovirus_33	SALTHPMPWGTPLNPYERALAAREWQMTLDD-PATISYFD-KDLLPGIFTIDADPPDELMLDPLPPFCSRKGGRLCWTNEPLRGEVATSVDLI-
	Anolis_adenovirus_3	SALSHPMPFGQTEPPYDAAISIRDFQTLLDQHGTRLSYFN-DRIKPMIVAADCDPPEPDDLDVLPPLCSRSSGRLCWTNEPLKGEVLTSID---
	Meyers_parrot_adenovirus_1	SALTHPMPHGIPLDPHHTVTHVNLLNIILASGERPISYFD-PRIKPAILKTDAFPPPPEMLDVLPPICSRRGGRLVWTNEPLHDEVITIIDI--
	ADV10	SALSHPLPFGQTEPPFDAAVSVSVFQRLLDQCGTPLSYFD-ERIKPMIVSADCVPPEIDHLDVLPPLCSRRSGRLCWTNETLKGEVLTSVDLV-
	Green_striped_tree_dragon_adenovirus_1	SALSHPMPYGQTLNPFDSALAIEQFQDLLDK-RDQLSFFD-LRIKPMIVRADCFPPDLNMLDVLPPICSRKSGRLCWTNEQLTGETLTTVDI--
	ADRE2B_Adenovirus_type_12_E2b_region	SALTHPMPWGPPLNPYERAFAVRQWQVALENYTCKIDYFD-KNLCPGIFTIDADPPDENQLDVLPPFCSRKGGRLAWTNESLRGEVVTSVDLV-
	Canine_adenovirus_type_2_strain_Toronto_A26_61	SALTHPFPAGSPLNPYERALAIKAYEQKMLN-HKTISYFD-KDLLPGIFTIDADPPAEEFLDVLPPFCSRKGGRLCWTNEPLRGEIATSIDVI-
	Snake_adenovirus_3	SALSHPMPYGSTMSPFDASLAMAAFQAKLDS-SDFLSYFD-SAILPMIVKVDAFPPPLHCLDVLPPLCSKKSGKLCWTNEPLLGEVLTSIDIV-
	Adenovirus_type_12	SALTHPMPWGPPLNPYERALAVRQWQVALENYTCKIDYFD-KNLCPGIFTIDADPPDENQLDVLPPFCSRKGGRLAWTNESLRGEVVTSVDLV-
	Lacertid_adenovirus_2_strain_20132	SALTHPMPIGVILTPTHAKVQLKIWQEKLDD-SKKISYFD-DSLYPFIATVSCEPPPQIWLDTLPPMCTRSSGKLCWSNEPLIDEVLTSIDVVT
	Lacertid_adenovirus_2_strain_20131	SALTHPMPIGVILTPTHARLQLTIWQKKLDD-SKKISYFD-DSLCPFIATVTCEPPPQIWLDTLPPLCTRSSGKLCWSNEPLIDEVLTSIDVVT
	Amphisbaenian_adenovirus_1	SALTHPMPFGRTEDAFTASISIRHFQKLLNK-KAPISYFD-SNVKPMIVKADCFPPPLEYLDVLPPLCSKKSGRLCWTNEPLLGETLTTVDL--
	Lacertid_adenovirus_1	SALTHPLPIGNVMSPKNSKIEVQKWIDKLQK-TDQISYFD-RDLKPMIVVATCEPPPSMYLDNLPPLCSKKSGKLCWTNEQLTNEVLTSIDLVT
;
end;
