# Supplementary material for: Detection and phylogenetic analysis of adenoviruses occurring in a single anole species
Source: PeerJ. 2018 Aug 29;6:e5521. doi: 10.7717/peerj.5521 (PMC6119460; doi:10.7717/peerj.5521)
Supplement: Supplemental Information 2 [file peerj-06-5521-s002.nex]

#NEXUS
begin data;
	dimensions nchar=276 ntax=124;
	format datatype=dna missing=? gap=-;
	matrix
	Lacertid_adenovirus_2_strain_20131	AGCGCGTTAACTCATCCAATGCCCATAGGTGTTATACTCACACCGACACACGCTAGGTTACAACTAACAATCTGGCAAAAAAAGTTAGACGACTCC---AAAAAAATATCATATTTCGACGATAGTTTGTGTCCGTTCATCGCTACAGTGACATGCGAACCTCCTCCACAAATATGGTTAGACACATTACCGCCGTTGTGTACCAGAAGCAGCGGAAAACTATGTTGGTCAAACGAACCTCTAATCGACGAAGTCTTGACT---------------
	Lacertid_adenovirus_2_strain_20132	AGCGCGTTAACTCATCCAATGCCCATAGGTGTTATACTCACACCGACACACGCTAAAGTACAACTAAAAATCTGGCAAGAAAAGTTAGACGACTCC---AAAAAAATATCGTATTTCGACGATAGTTTATATCCGTTCATCGCTACAGTGTCGTGCGAACCTCCTCCACAAATATGGTTAGACACATTGCCGCCTATGTGTACCAGAAGCAGCGGAAAACTATGCTGGTCAAACGAACCTCTAATCGACGAAGTCTTGACT---------------
	Amphisbaenian_adenovirus_1	AGCGCTTTAACCCATCCTATGCCCTTTGGGCGGACAGAAGACGCCTTTACAGCCAGCATCTCAATTCGACACTTCCAAAAGCTTTTAAATAAGAAA---GCACCTATATCATATTTTGACTCAAATGTAAAACCTATGATTGTTAAAGCAGACTGTTTTCCCCCTCCATTAGAATACCTTGACGTGCTGCCTCCTTTGTGTTCTAAAAAAAGCGGGCGCCTATGTTGGACCAACGAACCACTTTTAGGAGAAACTTTGACT---------------
	Lacertid_adenovirus_1	AGTGCGTTGACACACCCTCTACCGATAGGTAATGTTATGTCACCAAAAAATAGTAAAATAGAAGTACAGAAATGGATCGATAAACTACAAAAAACC---GACCAAATAAGTTACTTTGACAGAGACCTCAAACCAATGATTGTTGTTGCAACATGTGAACCTCCACCATCAATGTATCTGGATAACTTACCACCATTATGTAGTAAAAAAAGTGGGAAATTATGCTGGACAAACGAACAATTAACCAATGAAGTACTTACC---------------
	Box_turtle_adenovirus_1	TCCGCTTTAACTTACCCTTTACCTTATGGCATGCCGCTAGATCCTCCCGCTGCCGAAGCGGCCCTCATTCGTTTTCAACATTACTTAACCACCGAAGAGACCCTTTCCTGGTTAGATTTTGAAGCTTATCCACCCGCTATTTTTCAAGCTGATCTCCATCCGCCCGACCCGCTTTTGACCGATACTTTACCACCCTTATGTTCTCGAGATTCAGGCCGCTTATGCTGGACCAACGAGTTTATGAGCGGGCAAATTATCACTTCGCTCGATGCCA--
	Fowl_adenovirus_1422	TCCGCCCTCACGCACCCCATGCCGCACGGCATGCCGCTCGATCCC---AAATTCACGGCCGCCCACGTAGAAGAGCTAAACGCGCTCATGAAATCCGAAAGGCCCCTCAGTTATTTCGACCCCAGAATCAAACCGTCCATCCTGAAAATCGAAGCCTATCCCCCCGACCCCGAACAACTCRACCCGCTTCCGCCCATTTGTTCGCGACGCGGCGGTCGGCTCGTTTGGACGAACGAGCCTCTGTACGACGAGGTCATCACCGTCCTCGACATCATC
	Meyers_parrot_adenovirus_1	TCTGCCTTAACTCACCCGATGCCTCATGGCATCCCTCTAGATCCGCACCACACAGTTACACATGTGAACCTGTTGAACATTATCCTAGCTAGCGGTGAACGACCGATCAGCTACTTCGACCCCCGCATAAAACCCGCCATCCTAAAAACAGATGCTTTCCCTCCACCTCCCGAGATGCTCGATGTCCTTCCGCCGATTTGCTCGAGGAGGGGTGGTCGACTGGTCTGGACGAACGAGCCTCTTCACGACGAGGTGATAACCATCATAGACATCC--
	Tree_shrew_adenovirus_1	AGCGCCCTCACTCACCCCTTTCCCAGCGGAAGACCGCTCAACCCATTTGATCGAGCTTTAGCCGTCAAAAATTGGGAAATGCGCTTAAAAAACTCT---CAAACTATTGATTATTTCACACCACACTTACTTCCTGGAATTTTTACTATTGACGCCGACCCACCATCGGAGACATATTTAGATGTTTTGCCTCCTTTCTGCAGCCGAAAGGGAGGGCGGCTGTGTTGGACTAACGAATCACTGCGAGGAGAAGTAGCTACCTCTGTCGACATAATT
	Porcine_adenovirus_5	AGCGCCTTGACGCATCCGATGCCGTCCGGAAGCCCCTTGAATCCATTTGAGAGGGCTCTCGCGGTGGCCGTCTGGGAGGATCAACTGAAATCCGTTGGTCAAAAAATGGACTACTTTGACGAGAAACTTCTTCCAGGCATCTTCACCATTGACGCCGACCCTCCGGATGAGTCATTCCTCGACGTCCTGCCTCCGTTCTGTTCGCGAAAGGGAGGTCGACTATGCTGGACCAACGAGCCATTGAGAGGAGAAGTGGCCACGTCCGTTGATGTCATC
	Porcine_adenovirus_C	AGCGCCTTGACGCATCCGATGCCGTCCGGAAGCCCCTTGAATCCATTTGAGAGGGCTCTCGCGGTGGCCGTCTGGGAGGATCAACTGAAATCCGTTGGTCAAAAAATGGACTACTTTGACGAGAAACTTCTTCCAGGCATCTTCACCATTGACGCCGACCCTCCGGATGAGTCATTCCTCGACGTCCTGCCTCCGTTCTGTTCGCGAAAGGGAGGTCGACTATGCTGGACCAACGAGCCATTGAGAGGAGAAGTGGCCACGTCCGTTGATGTCATC
	Bovine_adenovirus_type_2	AGTGCTCTAACGCATCCTTTTCCCAGCGGGCAGCCTTTAAATCCGTATGAAAGAGCCTTAGCTGCGACAGAATGGATCAGAAAGCTTGAAAACTTAGAGCAAAAAATTGACTATTTTGACGAGTGTCTTCTTCCAGGCATTTTCACCATCGACGCGGATCCTCCAGACGAGTTGTTTCTTGATGAACTGCCTCCGTTTTGCTCCAGAAAAGGCGGAAGGCTGTGCTGGGCTAACGAGCCTTTGCGAGGAGAAGTAGCTACTTCTATAGACTTGATT
	Ovine_adenovirus_A	AGTGCTCTAACGCATCCTTTTCCCAGCGGGCAGCCTTTAAATCCGTATGAAAGAGCCTTAGCTGCGACAGAATGGATCAGAAAGCTTGAAAACTTAGAGCAAAAAATTGACTATTTTGACGAGTGTCTTCTTCCAGGCATTTTCACCATCGACGCGGATCCTCCAGACGAGTTGTTTCTTGATGAACTGCCTCCGTTTTGCTCCAGAAAAGGCGGAAGGCTGTGCTGGGCTAACGAGCCTTTGCGAGGAGAAGTAGCTACTTCTATAGACTTGATT
	Ovine_adenovirus_A_2	AGTGCTCTAACGCATCCTTTTCCCAGCGGGCAGCCTTTAAATCCGTATGAAAGAGCCTTAGCTGCGACAGAATGGATCAGAAAGCTTGAAAACTTAGAGCAAAAAATTGACTATTTTGACGAGTGTCTTCTTCCAGGCATTTTCACCATCGACGCGGATCCTCCAGACGAGTTGTTTCTTGATGAACTGCCTCCGTTTTGCTCCAGAAAAGGCGGAAGGCTGTGCTGGGCTAACGAGCCTTTGCGAGGAGAAGTAGCTACTTCTATAGACTTGATT
	Bovine_adenovirus_3	AGCGCCCTCACCCATCCTTTCCCAGCGGGAAAACCTTTGAACCCCTTTGATCGAGCGCTTGCAATTAAAAACTGGCAAGACCGCCTAACCCAGTTGCACAGACCCATTGACTATTTTGATCGCACCCTACTGCCCGCGATATTCACCATTGATGCAGACCCACCCCCAGAAGCATTCTTGGACGTTATACCGCCCTTCTGCTCCAGAAAAGGAGGTCGCCTCTGCTGGACCAACGAGACACTACGGGGGGAAGTGGTAACTTGTTTGGATGCCATC
	Bovine_adenovirus_B	AGCGCCCTCACCCATCCTTTCCCAGCGGGAAAACCTTTGAACCCCTTTGATCGAGCGCTTGCAATTAAAAACTGGCAAGACCGCCTAACCCAGTTGCACAGACCCATTGACTATTTTGATCGCACCCTACTGCCCGCGATATTCACCATTGATGCAGACCCACCCCCAGAAGCATTCTTGGACGTTATACCGCCCTTCTGCTCCAGAAAAGGAGGTCGCCTCTGCTGGACCAACGAGACACTACGGGGGGAAGTGGTAACTTGTTTGGATGCCATC
	Bovine_adenovirus_type_3	AGCGCCCTCACCCATCCTTTCCCAGCGGGAAAACCTTTGAACCCCTTTGATCGAGCGCTTGCAATTAAAAACTGGCAAGACCGCCTAACCCAGTTGCACAGACCCATTGACTATTTTGATCGCACCCTACTGCCCGCGATATTCACCATTGATGCAGACCCACCCCCAGAAGCATTCTTGGACGTTATACCGCCCTTCTGCTCCAGAAAAGGAGGTCGCCTCTGCTGGACCAACGAGACACTACGGGGGGAAGTGGTAACTTGTTTGGATGCCATC
	Bat_adenovirus_isolate_1391_YN_Ha	AGCGCACTTACACACCCAATGCCCACAGGCCAGCCTCTAAATTCTTTTGAAAGAGCGCTCGCTGTTAAAAAATATGAAGAAAAAATATGGTCTCGT---CGAAAAATTGGATACTTTGAAAAAGGTCTTCTGCCGGCTATTTTCACTATCGACGCAGATCCGCCCGAAGAAAACATGCTTGACGTGCTTCCGCCGCTGTGCTCCAGAAAAGGAGGCAGGCTTTGCTGGACCAACGAGCCC------------------------------------
	Bat_adenovirus_isolate_1069_TJ_Mr	TCGGCCCTCACGCACCCCTTCCCGGCGGGAAGGCCGCTCAACCCGTACGACAGAGCGCTGGCGGTGCACAGATACGAAGAAAAAATGAAAAGATGC---AAAAAAATAAGCTATTTCGATCCGTCTCTCTTGCCGGCCATCTTCACGATCGACGCGGACCCTCCGGACGAGCAGTTTCTCGACGTTCTCCCTCCGTTCCGCTCTAGGAAGGGCGGCAGGCTCTGCTGGACCAACGAGCCC------------------------------------
	Bat_adenovirus_isolate_1282_YN_Mr	TCGGCCCTCACGCACCCCTTCCCGGCGGGAAGGCCGCTCAACCCGTACGACAGAGCGCTGGCGGTGCACAGATACGAGGAAAAAATGAAAAGATGC---AAAAAAATAAGCTATTTCGATCCGTCTCTCTTGCCGGCCATCTTCACGATCGACGCGGACCCTCCGGACGAGCAGTTTCTCGACGTTCTCCCTCCGTTCTGCTCTAGGAAGGGCGGCAGGCTCTGCTGGACCAACGAGCCC------------------------------------
	Bat_adenovirus_isolate_1285_YN_Mr	TCGGCCCTCACGCACCCCTTCCCGGCGGGAAGGCCGCTCAACCCGTACGACAGAGCGCTGGCGGTGCACAGATACGAGGAAAAAATGAAAAGATGC---AAAAAAATAAGCTATTTCGATCCGTCTCTCTTGCCGGCCATCTTCACGATCGACGCGGACCCTCCGGACGAGCAGTTTCTCGACGTTCTCCCTCCGTTCTGCTCTAGGAAGGGCGGCAGGCTCTGCTGGACCAACGAGCCC------------------------------------
	Pygmy_Marmoset_adenovirus_HUN_2009_isolate_742	AGCGCCCTTACTCACCCCATGCCATCTGGCATGCCCTTGAATCCCTTTGAACGGGCCTTGGCCGTCAGGGCCTATGAAGTGAAACTAAAAAAGGCGGGCTGCCTGATTGATTATTTTGACCCAGACTTGCTGCCAGGCATTTTTACCATTGATGCCGACCCTCCCCCCTCCGAATCTCTGGACGTGCTCCCGCCTTTTTGCTCCAAGAAGGGGGGGCGGTTGTGCTGGACCAACGAGCCCCTCAGGGGGGAGATAGCCACTTCGATAGATGTCATT
	Bat_adenovirus_isolate_1213_HN_Mh	AGCGCCCTGACTCACCCTCTGCCCGCAGGCTGTCCCCTTAATCCCTACGAGAGGGCGCTGGAAGTGCACAAGTGGGAGAAAAAACTGCAGAAACAGGGCCGCAAAATTTCCTACTTTGCCAAGGACCTCCTGCCGGGCATCTTTACCATAGATGCAGACCCCCCGGACGAGGAATTCTTAGACCCCCTGCCGCCCTTTTGTTCCAGAAAAGGTGGAAGGCTCTGCTGGACCAACGAGCCC------------------------------------
	Bat_adenovirus_isolate_1497_GD_Sk	AGTGCTCTTACACACCCTTTTCCCGCCGGAACGCCTCTCAACCCCTATGAAAGGGCGCTTGCTGTGAAGGCATACGAGGTGAAGCTAAGCACTCAG---AAAACCATCAATTATTTTGACAGAGACTTGCTCCCGGGAGTGTTTACAATCGACGCAGACCCCCCCGACGATGAATTCTTGGATGTTCTGCCGCCGCTCTGTTCTAGGAAAGGCGGAAGGCTGTGCTGGACCAACGAGCCC------------------------------------
	Bat_adenovirus_isolate_1510_GD_Sk	AGTGCTCTTACACACCCTTTTCCCGCCGGAACGCCTCTCAACCCCTATGAAAGGGCGCTTGCTGTGAAGGCATACGAGGTGAAGCTAAGCACTCAG---AAAACCATCAATTATTTTGACAGAGACTTGCTCCCGGGAGTGTTTACAATCGACGCAGACCCCCCCGACGATGAATTCTTGGATGTTCTGCCGCCGCTCTGTTCTAGGAAAGGCGGAAGGCTGTGCTGGACCAACGAGCCC------------------------------------
	Bat_adenovirus_isolate_1506_GD_Sk	AGTGCTCTTACACACCCTTTTCCCGCCGGAACGCCTCTCAACCCCTATGAAAGGGCGCTTGCTGTGAAGGCATACGAGGTGAAGCTAAGCACTCAG---AAAACCATCAATTACTTTGACAGAGACTTGCTCCCGGGAGTGTTTACAATCGACGCAGACCCCCCCGACGATGAATTCTTGGATGTTCTGCCGCCGCTCTGTTCTAGGAAAGGCGGAAGGCTGTGCTGGACCAACGAGCCC------------------------------------
	Bat_adenovirus_isolate_1488_GD_Sk	AGTGCTCTTACACACCCTTTTCCCGCCGGAACGCCTCTCAACCCCTATGAAAGGGCGCTTGCTGTGAAGGCATACGAGGTGAAGCTAAGCACTCAG---AAAACCATCAATTATTTTGACAGAGACTTGCTCCCGGGAGTGTTTACAATCGACGCAGACCCCCCCGACGATGAATTCTTGGATGTTCTGCCGCCGCTCTGTTCTAGGAAAGGCGGAAGGCTGTGCTGGACCAACGAGCCC------------------------------------
	Bat_adenovirus_isolate_1489_GD_Sk	AGTGCTCTTACACACCCTTTTCCCGCCGGAACGCCTCTCAACCCCTATGAAAGGGCGCTTGCTGTGAAGGCATACGAGGTGAAGCTAAGCACTCAG---AAAACCATCAATTATTTTGACAGAGACTTGCTCCCGGGAGTGTTTACAATCGACGCAGACCCCCCCGACGATGAATTCTTGGATGTTCTGCCGCCGCTCTGTTCTAGGAAAGGCGGAAGGCTGTGCTGGACCAACGAGCCC------------------------------------
	Bat_adenovirus_isolate_1495_GD_Sk	AGTGCTCTTACACACCCTTTTCCCGCCGGAACGCCTCTCAACCCCTATGAAAGGGCGCTTGCTGTGAAGGCATACGAGGTGAAGCTAAGCACTCAG---AAAACCATCAATTATTTTGACAGAGACTTGCTCCCGGGAGTGTTTACAATCGACGCAGACCCCCCCGACGATGAATTCTTGGATGTTCTGCCGCCGCTCTGTTCTAGGAAAGGCGGAAGGCTGTGCTGGACCAACGAGCCC------------------------------------
	Bat_adenovirus_isolate_1503_GD_Sk	AGTGCTCTTACACACCCTTTTCCCGCCGGAACGCCTCTCAACCCCTATGAAAGGGCGCTTGCTGTGAAGGCATACGAGGTGAAGCTAAGCACTCAG---AAAACCATCAATTATTTTGACAGAGACTTGCTCCCGGGAGTGTTTACAATCGACGCAGACCCCCCCGACGATGAATTCTTGGATGTTCTGCCGCCGCTCTGTTCTAGGAAAGGCGGAAGGCTGTGCTGGACCAACGAGCCC------------------------------------
	Bat_adenovirus_isolate_1509_GD_Sk	AGTGCTCTTACACACCCTTTTCCCGCCGGAACGCCTCTCAACCCCTATGAAAGGGCGCTTGCTGTGAAGGCATACGAGGTGAAGCTAAGCACTCAG---AAAACCATCAATTATTTTGACAGAGACTTGCTCCCGGGAGTGTTTACAATCGACGCAGACCCCCCCGACGATGAATTCTTGGATGTTCTGCCGCCGCTCTGTTCTAGGAAAGGCGGAAGGCTGTGCTGGACCAACGAGCCC------------------------------------
	Bat_adenovirus_2_strain_PPV1	AGCGCCCTCACCCATCCGTTTCCCGCCGGCGCCCCTCTCAACCCCTATGAGAGGGCCCTGGCCATGCGGGCGTATGAGCTCAAGATGCAACAGTGT---CCCCAAATTAGTTATTTTGACGCGGAGCTGCTGCCCGCCATTTTCACCATCGACGCCGACCCCCCTGAAGACAGCCATCTTGACGTCCTGCCGCCATTTTGTTCCAGAAAAGGCGGAAGGCTATGCTGGACCAACGAGCCCCTCCGGGGGGAAATAGCTACATCCATTGATGTAATA
	Canine_adenovirus_type_1	AGCGCTCTGACACATCCTTTTCCCGCCGGCTCGCCGCTAAACCCTTATGAGCGAGCAGTGGCCATAAAAGCTTACGAACATAAAATGCAAGAGCAT---AAAACTATTAGCTACTTTGATGAAGATCTTCTTCCAGGCATCTTTACCATTGATGCCGATCCACCGGCAGAAGAGTTCTTGGACGTGCTTCCCCCCTTCTGCTCACGTAAAGGGGGCAGACTTTGCTGGACAAATGAGCCCCTGCGCGGGGAAGTTACAACCTCCATTGATGTCATT
	Canine_adenovirus_type_1_2	AGCGCTCTGACACATCCTTTTCCCGCCGGCTCGCCGCTAAACCCTTATGAGCGAGCAGTGGCCATAAAAGCTTACGAACATAAAATGCAAGAGCAT---AAAACTATTAGCTACTTTGATGAAGATCTTCTTCCAGGCATCTTTACCATTGATGCCGATCCACCGGCAGAAGAGTTCTTGGACGTGCTTCCCCCCTTCTGCTCACGTAAAGGGGGCAGACTTTGCTGGACAAATGAGCCCCTGCGCGGGGAAGTTACAACCTCCATTGATGTCATT
	Canine_adenovirus_type_2_strain_Toronto_A26_61	AGTGCCCTTACACACCCTTTTCCCGCCGGTTCACCGCTAAACCCCTATGAGCGGGCGCTGGCCATAAAGGCTTATGAGCAAAAAATGCTAAATCAC---AAAACTATTAGCTACTTTGATAAGGACCTTCTTCCGGGCATCTTCACCATTGATGCTGACCCACCAGCAGAAGAGTTTTTGGACGTGCTGCCCCCATTTTGCTCACGCAAGGGGGGCAGGCTTTGCTGGACCAACGAGCCCCTACGCGGGGAGATTGCAACCTCCATAGATGTTATT
	Adenovirus_type_12	TCGGCCCTCACACACCCCATGCCTTGGGGTCCTCCCCTTAACCCCTATGAGCGGGCATTGGCCGTGCGGCAATGGCAGGTGGCGCTGGAAAATTACACTTGCAAAATTGATTATTTTGACAAAAATCTTTGTCCTGGCATTTTTACTATAGATGCCGACCCCCCAGATGAAAATCAGTTGGATGTTCTTCCTCCTTTTTGTTCTAGAAAAGGCGGTCGTTTAGCCTGGACCAATGAAAGCTTGCGCGGTGAAGTAGTTACCAGCGTAGATCTGGTT
	ADRE2B_Adenovirus_type_12_E2b_region	TCGGCCCTCACACACCCCATGCCTTGGGGTCCTCCCCTTAACCCCTATGAGCGGGCATTCGCCGTGCGGCAATGGCAGGTGGCGCTGGAAAATTACACTTGCAAAATTGATTATTTTGACAAAAATCTTTGTCCTGGCATTTTTACTATAGATGCCGACCCCCCAGATGAAAATCAGTTGGATGTTCTTCCTCCTTTTTGTTCTAGAAAAGGCGGTCGTTTAGCCTGGACCAATGAAAGCTTGCGCGGTGAAGTAGTTACCAGCGTAGATCTGGTT
	Human_adenovirus_11a_strain_SGN1222	TCTGCACTCACCCATCCCATGCCCTGGGGCAGTCCCCTTAACCCATATGAGCGCGCACTGGCAGCTCGAGAATGGCAAATGGCCTTAGATGACCCC---ACTCCCATCAGCTATTTTGATAAGGATTTACTTCCTGGAATCTTTACCATGGATGCAGACCCTCCCGATGAACTTATGCTAGACCCACTTCCACCTTTCTGTTCTAGGAAAGGAGGTAGGCTCTGCTGGACCAACGAACCCCTTCGAGGCGAGGTGGCCACCAGTGTGGATTTAATT
	Human_adenovirus_55_strain_QS_DLL	TCTGCACTCACCCATCCCATGCCCTGGGGCAGTCCCCTTAACCCATATGAGCGCGCACTGGCAGCTCGAGAATGGCAAATGGCCTTAGATGACCCC---ACTCCCATCAGCTATTTTGATAAGGATTTACTTCCTGGAATCTTTACCATGGATGCAGACCCTCCCGATGAACTTATGCTAGACCCACTTCCACCTTTCTGTTCTAGGAAAGGAGGTAGGCTCTGCTGGACCAACGAACCCCTTCGAGGCGAGGTGGCCACCAGTGTGGATTTAATT
	Human_adenovirus_type_14_strain_de_Wit	TCTGCACTCACCCATCCCATGCCCTGGGGCAGTCCCCTTAACCCATATGAGCGCGCACTGGCAGCTCGAGAATGGCAAATGGCCTTAGATGACCCC---ACTCCCATCAGCTATTTTGATAAGGATTTACTTCCTGGAATCTTTACCATGGATGCAGACCCTCCCGATGAACTTATGCTAGACCCACTTCCACCTTTCTGTTCTAGGAAAGGAGGTAGGCTCTGCTGGACCAACGAACCCCTTCGAGGCGAGGTGGCCACCAGTGTGGATTTAATT
	Human_adenovirus_14_isolate_Ad14_303600	TCTGCACTCACCCATCCCATGCCCTGGGGCAGTCCCCTTAACCCATATGAGCGCGCACTGGCAGCTCGAGAATGGCAAATGGCCTTAGATGACCCC---ACTCCCATCAGCTATTTTGATAAGGATTTACTTCCTGGAATCTTTACCATGGATGCAGACCCTCCCGATGAACTTATGCTAGACCCACTTCCACCTTTCTGTTCTAGGAAAGGAGGTAGGCTCTGCTGGACCAACGAACCCCTTCGAGGCGAGGTGGCCACCAGTGTGGATTTAATT
	Human_adenovirus_type_35_strain_35p	TCTGCTCTCACCCATCCCATGCCCTGGGGCAGTCCCCTTAACCCATATGAGCGCGCACTGGCAGCTCGAGAATGGCAAATGGCCTTAGATGACCCC---ACTCCCATCAGCTATTTTGATAAGGATTTACTTCCGGGAATCTTTACCATGGATGCAGACCCTCCCGATGAACTTATGCTAGACCCACTTCCCCCTTTCTGTTCTAGGAAAGGAGGTAGGCTCTGTTGGACCAATGAACCCCTTCGAGGCGAGGTGGCCACCAGTGTGGATTTAATT
	Human_adenovirus_type_35_strain_Holden	TCTGCTCTCACCCATCCCATGCCCTGGGGCAGTCCCCTTAACCCATATGAGCGCGCACTGGCAGCTCGAGAATGGCAAATGGCCTTAGATGACCCC---ACTCCCATCAGCTATTTTGATAAGGATTTACTTCCGGGAATCTTTACCATGGATGCAGACCCTCCCGATGAACTTATGCTAGACCCACTTCCCCCTTTCTGTTCTAGGAAAGGAGGTAGGCTCTGTTGGACCAATGAACCCCTTCGAGGCGAGGTGGCCACCAGTGTGGATTTAATT
	Human_adenovirus_B_strain_11p	TCTGCACTCACCCATCCCATGCCATGGGGCAGTCCCCTTAACCCATATGAGCGCGCACTGGCAGCTCGAGAATGGCAAATGGCCTTAGATGACCCC---ACTCCCATCAGCTATTTTGATAAGGATTTACTTCCGGGAATCTTTACCATGGATGCAGACCCTCCCGATGAACTTATGCTAGACCCACTTCCCCCTTTCTGTTCTAGGAAAGGAGGTAGGCTCTGTTGGACCAATGAACCCCTTCGAGGCGAGGTGGCCACCAGTGTGGATTTAATT
	Human_adenovirus_type_11_strain_Ad11p	TCTGCACTCACCCATCCCATGCCATGGGGCAGTCCCCTTAACCCATATGAGCGCGCACTGGCAGCTCGAGAATGGCAAATGGCCTTAGATGACCCC---ACTCCCATCAGCTATTTTGATAAGGATTTACTTCCGGGAATCTTTACCATGGATGCAGACCCTCCCGATGAACTTATGCTAGACCCACTTCCCCCTTTCTGTTCTAGGAAAGGAGGTAGGCTCTGTTGGACCAATGAACCCCTTCGAGGCGAGGTGGCCACCAGTGTGGATTTAATT
	Human_adenovirus_type_11_strain_Slobitski	TCTGCACTCACCCATCCCATGCCATGGGGCAGTCCCCTTAACCCATATGAGCGCGCACTGGCAGCTCGAGAATGGCAAATGGCCTTAGATGACCCC---ACTCCCATCAGCTATTTTGATAAGGATTTACTTCCGGGAATCTTTACCATGGATGCAGACCCTCCCGATGAACTTATGCTAGACCCACTTCCCCCTTTCTGTTCTAGGAAAGGAGGTAGGCTCTGTTGGACCAATGAACCCCTTCGAGGCGAGGTGGCCACCAGTGTGGATTTAATT
	Human_adenovirus_3_11p_strain_OvAd1	TCTGCACTCACCCATCCCATGCCATGGGGCAGTCCCCTTAACCCATATGAGCGCGCACTGGCAGCTCGAGAATGGCAAATGGCCTTAGATGACCCC---ACTCCCATCAGCTATTTTGATAAGGATTTACTTCCGGGAATCTTTACCATGGATGCAGACCCTCCCGATGAACTTATGCTAGACCCACTTCCCCCTTTCTGTTCTAGGAAAGGAGGTAGGCTCTGTTGGACCAATGAACCCCTTCGAGGCGAGGTGGCCACCAGTGTGGATTTAATT
	Human_adenovirus_3_11p_strain_OvAd2	TCTGCACTCACCCATCCCATGCCATGGGGCAGTCCCCTTAACCCATATGAGCGCGCACTGGCAGCTCGAGAATGGCAAATGGCCTTAGATGACCCC---ACTCCCATCAGCTATTTTGATAAGGATTTACTTCCGGGAATCTTTACCATGGATGCAGACCCTCCCGATGAACTTATGCTAGACCCACTTCCCCCTTTCTGTTCTAGGAAAGGAGGTAGGCTCTGTTGGACCAATGAACCCCTTCGAGGCGAGGTGGCCACCAGTGTGGATTTAATT
	Human_adenovirus_B_strain_ColoAd1	TCTGCACTCACCCATCCCATGCCATGGGGCAGTCCCCTTAACCCATATGAGCGCGCACTGGCAGCTCGAGAATGGCAAATGGCCTTAGATGACCCC---ACTCCCATCAGCTATTTTGATAAGGATTTACTTCCGGGAATCTTTACCATGGATGCAGACCCTCCCGATGAACTTATGCTAGACCCACTTCCCCCTTTCTGTTCTAGGAAAGGAGGTAGGCTCTGTTGGACCAATGAACCCCTTCGAGGCGAGGTGGCCACCAGTGTGGATTTAATT
	Simian_adenovirus_35.1	TCTGCGCTCACCCATCCCATGCCCTGGGGTACACCACTGAACCCATATGAGCGCGCGCTAGCAGCTCGAGAATGGCAGATGGCTTTAGATGATCCC---ACCCCCATCAGCTATTTTGACAAGGACCTACTTCCAGGAATCTTCACCATGGATGCAGACCCCCCTGATGAGCTCATGCTAGACCCTCTACCCCCTTTCTGTTCGAGAAAGGGGGGTCGGCTCTGCTGGACCAACGAACCTCTTCGAGGAGAGGTGGCCACCAGTGTGGATCTGATA
	Simian_adenovirus_35.2	TCTGCGCTCACCCATCCCATGCCCTGGGGTACACCACTGAACCCATATGAGCGCGCGCTAGCAGCTCGAGAATGGCAGATGGCTTTAGATGATCCC---ACCCCCATCAGCTATTTTGACAAGGACCTACTTCCAGGAATCTTCACCATGGATGCAGACCCCCCTGATGAGCTCATGCTAGACCCTCTACCCCCTTTCTGTTCGAGAAAGGGGGGTCGGCTCTGCTGGACCAACGAACCTCTTCGAGGAGAGGTGGCCACCAGTGTGGATCTGATA
	Simian_adenovirus_33	TCCGCGCTCACCCACCCCATGCCCTGGGGCACCCCTCTCAACCCCTATGAGCGCGCGCTGGCAGCTCGAGAATGGCAGATGACTTTGGATGATCCC---GCCACCATCAGCTATTTTGACAAGGATCTGCTCCCGGGAATATTCACCATAGATGCGGACCCCCCTGATGAGCTCATGCTAGACCCCCTCCCCCCTTTCTGTTCAAGAAAAGGAGGTCGACTCTGCTGGACCAATGAGCCCCTCCGAGGCGAGGTGGCCACCAGTGTGGATCTGATA
	Human_adenovirus_type_16_strain_ch_79	TCCGCGCTCACCCACCCCATGCCCTGGGGCACCCCTCTTAACCCCTATGAGCGCGCGCTGGCAGTTCGAGAATGGCAGATGACTTTGGATGATCCC---GCCACCATCAGCTATTTTGACAAGGATTTGCTACCGGGAATATTTACCATAGATGCGGACCCCCCTGATGAGTTCATGCTAGACCCCCTCCCCCCTTTCTGTTCAAGAAAAGGAGGTCGACTCTGCTGGACCAATGAGCCCCTCCGAGGCGAGGTAGCCACCAGTGTGGATCTGATA
	Human_adenovirus_type_21_strain_AV_1645	TCCGCGCTCACCCACCCCATGCCCTGGGGCACCCCTCTTAACCCCTATGAGCGCGCGCTGGCAGTTCGAGAATGGCAGATGACCTTGGATGATCCC---GCCACCATCAGCTATTTTGACAAAGATTTGCTACCGGGAATATTTACCATAGATGCGGACCCCCCTGATGAGTTCATGCTAGACCCCCTCCCACCTTTCTGTTCAAGAAAAGGAGGTCGACTCTGCTGGACCAATGAGCCCCTCCGAGGCGAGGTGGCCACCAGTGTGGATCTGATA
	Human_adenovirus_7_strain_gz07	TCCGCGCTCACCCACCCCATGCCCTGGGGCACCCCTCTTAACCCCTATGAGCGCGCGCTGGCAGTTCGAGAATGGCAGATGACCTTGGATGATCCT---GCCACCATCAGCTATTTTGACAAAGATTTGCTACCGGGAATATTTACCATAGATGCGGACCCCCCTGATGAGTTCATGCTAGACCCCCTCCCCCCTTTCTGTTCAAGAAAAGGAGGTCGACTCTGCTGGACCAATGAGCCCCTCCGAGGCGAGGTGGCCACCAGTGTGGATCTGATA
	Human_adenovirus_7_strain_GZ08	TCCGCGCTCACCCACCCCATGCCCTGGGGCACCCCTCTTAACCCCTATGAGCGCGCGCTGGCAGTTCGAGAATGGCAGATGACCTTGGATGATCCT---GCCACCATCAGCTATTTTGACAAAGATTTGCTACCGGGAATATTTACCATAGATGCGGACCCCCCTGATGAGTTCATGCTAGACCCCCTCCCCCCTTTCTGTTCAAGAAAAGGAGGTCGACTCTGCTGGACCAATGAGCCCCTCCGAGGCGAGGTGGCCACCAGTGTGGATCTGATA
	Human_adenovirus_type_7_strain_Gomen	TCCGCGCTCACCCACCCCATGCCCTGGGGCACCCCTCTTAACCCCTATGAGCGCGCGCTGGCAGTTCGAGAATGGCAGATGACCTTGGATGATCCT---GCCACCATCAGCTATTTTGACAAAGATTTGCTACCGGGAATATTTACCATAGATGCGGACCCCCCTGATGAGTTCATGCTAGACCCCCTCCCCCCTTTCTGTTCAAGAAAAGGAGGTCGACTCTGCTGGACCAATGAGCCCCTCCGAGGCGAGGTGGCCACCAGTGTGGATCTGATA
	Human_adenovirus_type_50_strain_Wan	TCCGCGCTCACCCACCCCATGCCCTGGGGCACCCCTCTTAACCCCTACGAGCGCGCGCTGGCAGTTCGAGAATGGCAGATGACCTTGGATGATCCC---GCCACCATCAGCTATTTTGACAAAGATTTGCTACCGGGAATATTTACCATAGATGCGGACCCCCCTGATGAGTTCATGCTAGACCCCCTCCCCCCTTTCTGTTCAAGAAAAGGAGGTCGACTCTGCTGGACCAATGAGCCCCTCCGAGGCGAGGTAGCCACCAGTGTGGATCTGATA
	Human_adenovirus_type_3	TCCGCGCTCACCCACCCCATGCCCTGGGGCACCCCTCTTAACCCCTATGAGCGCGCGCTGGCAGTTCGAGAATGGCAGATGACCTTGGATGATCCC---GCCACCATCAGCTATTTTGACAAAGATTTGCTACCGGGAATATTTACCATAGATGCGGACCCCCCTGATGAGTTCATGCTAGACCCCCTCCCCCCTTTCTGTTCAAGAAAAGGAGGTCGACTCTGCTGGACCAATGAGCCCCTCCGAGGCGAGGTGGCCACCAGTGTGGATCTGATA
	Human_adenovirus_type_3_strain_GB	TCCGCGCTCACCCACCCCATGCCCTGGGGCACCCCTCTTAACCCCTATGAGCGCGCGCTGGCAGTTCGAGAATGGCAGATGACCTTGGATGATCCC---GCCACCATCAGCTATTTTGACAAAGATTTGCTACCGGGAATATTTACCATAGATGCGGACCCCCCTGATGAGTTCATGCTAGACCCCCTCCCCCCTTTCTGTTCAAGAAAAGGAGGTCGACTCTGCTGGACCAATGAGCCCCTCCGAGGCGAGGTGGCCACCAGTGTGGATCTGATA
	Human_adenovirus_type_7_strain_NHRC_1315	TCCGCGCTCACCCACCCCATGCCCTGGGGCACCCCTCTTAACCCCTATGAGCGCGCGCTGGCAGTTCGAGAATGGCAGATGACCTTGGATGATCCC---ACCACCATTAGCTATTTTGACAAAGATTTGTTACCGGGAATATTTACCATAGATGCGGACCCCCCTGATGAGCTCATGCTAGACCCCCTCCCCCCTTTCTGTTCAAGAAAAGGAGGTCGACTCTGCTGGACCAATGAGCCCCTCCGAGGCGAGGTGGCCACCAGTGTGGATCTGATA
	Human_adenovirus_type_7_vaccine_strain	TCCGCGCTCACCCACCCCATGCCCTGGGGCACCCCTCTTAACCCCTATGAGCGCGCGCTGGCAGTTCGAGAATGGCAGATGACCTTGGATGATCCC---ACCACCATCAGCTATTTTGACAAAGATTTGCTACCGGGAATATTTACCATAGATGCGGACCCCCCTGATGAGCTCATGCTAGACCCCCTCCCCCCTTTCTGTTCAAGAAAAGGAGGTCGACTCTGCTGGACCAATGAGCCCCTCCGAGGCGAGGTGGCCACCAGTGTGGATCTGATA
	Human_adenovirus_type_7_vaccine_strain_2	TCCGCGCTCACCCACCCCATGCCCTGGGGCACCCCTCTTAACCCCTATGAGCGCGCGCTGGCAGTTCGAGAATGGCAGATGACCTTGGATGATCCC---ACCACCATCAGCTATTTTGACAAAGATTTGCTACCGGGAATATTTACCATAGATGCGGACCCCCCTGATGAGCTCATGCTAGACCCCCTCCCCCCTTTCTGTTCAAGAAAAGGAGGTCGACTCTGCTGGACCAATGAGCCCCTCCGAGGCGAGGTGGCCACCAGTGTGGATCTGATA
	Human_adenovirus_type_3_strain_NHRC_1276	TCCGCGCTCACCCACCCCATGCCCTGGGGCACCCCTCTTAACCCCTATGAGCGCGCGCTGGCAGTTCGAGAATGGCAGATGACCTTGGATGATCCC---GCCACCATTAGCTATTTTGACAAAGATTTGCTACCGGGAATATTTACCATAGATGCGGACCCCCCTGATGAGCTCATGCTAGACCCCCTCCCCCCTTTCTGTTCAAGAAAAGGAGGTCGACTCTGCTGGACCAATGAGCCCCTCCGAGGCGAGGTGGCCACCAGTGTGGATCTGATA
	Human_adenovirus_B_strain_Guangzhou01	TCCGCGCTCACCCACCCCATGCCCTGGGGCACCCCTCTTAACCCCTATGAGCGCGCGCTGGCAGTTCGAGAATGGCAGATGACCTTGGATGATCCC---GCCACCATTAGCTATTTTGACAAAGATTTGCTACCGGGAATATTTACCATAGATGCGGACCCCCCTGATGAGCTTATGCTAGACCCCCTCCCCCCTTTCTGTTCAAGAAAAGGAGGTCGACTCTGCTGGACCAATGAGCCCCTCCGAGGCGAGGTGGCCACCAGTGTGGATGTAATA
	Human_adenovirus_B_strain_Guangzhou02	TCCGCGCTCACCCACCCCATGCCCTGGGGCACCCCTCTTAACCCCTATGAGCGCGCGCTGGCAGTTCGAGAATGGCAGATGACCTTGGATGATCCC---GCCACCATTAGCTATTTTGACAAAGATTTGCTACCGGGAATATTTACCATAGATGCGGACCCCCCTGATGAGCTTATGCTAGACCCCCTCCCCCCTTTCTGTTCAAGAAAAGGAGGTCGACTCTGCTGGACCAATGAGCCCCTCCGAGGCGAGGTGGCCACCAGTGTGGATGTAATA
	Great_tit_adenovirus_1	AGTGCTCTCACACATCCTTTACCATATGGTACCCCAGTCGGAAAAGAAGAAAGAGACCACGAAATCAAAAAATTCAACCAGCTACTGTCTTCAAAA---GACGAAATCTCCTACTTTGCAGATATAAAACCAATGATTGTATGCATAAATGCATTCCCTCCCCCACCCGAGTTG---CTAGATCCGCTACCACCTCTTTGTTCTAAGGCAAGCGGCAAACTTTGTTGGACAAACGAACCTCTTCACAAGGAAATTGTAACCTCAATCGATATTATC
	Plum_headed_parakeet_adenovirus_1_isolate_FL_DAK	AGCGCCCTCACACACCCTTTGCCCTTTGGAATTCCTGTCGGGAAAACCGAAAAAGAGCAGGAAATTGAAAAATTTCAACGTTTACTCGACACAAAA---GAAAAAATATCTTACTTCGAAAACA---TAAAACCCATGATTATCAATATTAATGCTTTTCCTCCCCCAAAAGAAAAGTTGGACTGCCTTCCTCCTCTCTGTTCAAGAAAGTCAGGAAAACTATGTTGGACAAATGAACCTTTGAAAGACGAAGTTATAACATCTATAGATGCTA--
	Frog_adenovirus_1	AGCGCGCTTACTCATCCAATGCCGTTTGGTGTACCATTGAGTCAAAAAGAAAAAAACCAAGAAATACATATACTTCAATCAAAGCTCCAAAATGAG---AAAACATTAAATTATTTTGACCCAGAAATAAAGCCAATGATTATCTCCATATCCGCTTTCCCACCGCCAGTTGAATATCTAACAAACATACCTCCGATATGTAGTCGCAAAAGTGGACGTCTCTGTTGGACGAATGAAGCTTTATATGATGAAACCGTTACAATTGTGGATGTAATT
	Frog_adenovirus_1_2	AGCGCGCTTACTCATCCAATGCCGTTTGGTGTACCATTGAGTCAAAAAGAAAAAAACCAAGAAATACATATACTTCAATCAAAGCTCCAAAATGAG---AAAACATTAAATTATTTTGACCCAGAAATAAAGCCAATGATTATCTCCATATCCGCTTTCCCACCGCCAGTTGAATATCTAACAAACATACCTCCGATATGTAGTCGCAAAAGTGGACGTCTCTGTTGGACGAATGAAGCTTTATATGATGAAACCGTTACAATTGTGGATGTAATT
	Sulawesi_tortoise_adenovirus_1_isolate_TSA2007	AGTGCTTTAACACACCCAATGCCATTTGGCATTCCTATCAGCAAAAAAGAAAAAGAACAGGCCATAGAACTATTACAATCAAAATTAGAAAATAAA---AAAACAATCAGCTACTTCGACCACGAAATTAAACCAATGATTATCTCCATTTCAGCTTTACCACCACCTGTAGAATTTCTTACTAACATACCTCCACTTTGTAGTCGAAAAAGCGGACGTCTTTGTTGGACAAATGAACCTCTATACGACGAAACTGTTACAGTAATTGATGTTA--
	Gekkonid_adenovirus_1	AGCGCCCTTACTCACCCAATGCCATTTGGACTCCCTTGTGAACCATTTACCGCTAACATACATATCAGACAGTTCCAATATCTCCTTGACGAGGTGGGGAAACCAATATCGTACTTTGACGAAAGGATAAAACCAATGATAGTAGCAGCCGATTGTTTTCCGCCAAGTATTAAAGAGTTGGACGTCTTGCCGCCTATGTGCACCAGGAAAGGTGGAAAACTGTGCTGGACAAATGAATC-------------------------------------
	Avian_adenovirus_EDS	AGTGCTCTTACCCACCCAATGCCATTTGGCAGAACAGAAGACCCACTTACCGCGAGCATATCCATAAAAACATTTCAAGACAAGCTAGACTCACCA---GCCAAACTATCTTACTTCGGTGAATCTATTAAACCGATGATAGTTTACGCAGACTGTTACCCTCCCCCACTGGAACACGTTGACGTGCTACCTCCCCTGTGTTCCCGCAAAAGCGGAAGACTTTGTTGGACAAACGAGCCACTCTTAGGAGAAGTGGTAACCACCATCGACTTGATC
	Duck_adenovirus_A	AGTGCTCTTACCCACCCAATGCCATTTGGCAGAACAGAAGACCCACTTACCGCGAGCATATCCATAAAAACATTTCAAGACAAGCTAGACTCACCA---GCCAAACTATCTTACTTCGGTGAATCTATTAAACCGATGATAGTTTACGCAGACTGTTACCCTCCCCCACTGGAACACGTTGACGTGCTACCTCCCCTGTGTTCCCGCAAAAGCGGAAGACTTTGTTGGACAAACGAGCCACTCTTAGGAGAAGTGGTAACCACCATCGACTTGATC
	OAU40839_Ovine_adenovirus_7	AGTGCCTTAACGCATCCACTTCCATATGGAAAAACTTTAAATGCTTTTGAAGCCAATGCACAAATAGATTACTTTCAAGAACTACTACAAAGAAAA---GAAAAAATAGATTATTTTGACAATTCAATCAAACCTATGATTGTGGTAGCCGATTGTGAACCCCCATCATTAGATTATCTTGATGTGTTACCTCCATTATGTTCTAAAAAAAGTGGAAAGTTATGCTGGTCAAATGAAACATTGATAAATGAAGTACTGACCTCTATCGATTTAATC
	Ovine_adenovirus_D	AGTGCCTTAACGCATCCACTTCCATATGGAAAAACTTTAAATGCTTTTGAAGCCAATGCACAAATAGATTACTTTCAAGAACTACTACAAAGAAAA---GAAAAAATAGATTATTTTGACAATTCAATCAAACCTATGATTGTGGTAGCCGATTGTGAACCCCCATCATTAGATTATCTTGATGTGTTACCTCCATTATGTTCTAAAAAAAGTGGAAAGTTATGCTGGTCAAATGAAACATTGATAAATGAAGTACTGACCTCTATCGATTTAATC
	Bovine_adenovirus_D	AGTGCTTTAACACATCCAATGCCATATGGTAGAACACTTAACCCTTTTGAGGCGAATACTTCTATAGATGAGATGCAAAATATGTTAGACTCTTCA---GAGGTTTTATCATACTTTGATCCTAGAATTAAAGCTATGATAGTTGTGGCTGACTGTGAGCCTCCCACATTAGAATACTTAGATGTGTTGCCGCCGCTATGCTCAAAAAAAAGTGGAAAACTATGTTGGACAAATGAGCCGCTGATAAATGAAACTGTAACAAGTATAGATTTGATA
	Scincid_adenovirus_1	AGTGCGTTGACACATCCCATGCCTTCCGGGATCCCGCTAGACCCATTCACAAGCAGCATTGCAATTCGGAAGTTTCAAAACAAGCTAGACGAACCG---TCTACCATTAGCTACTTTGACCCTGACATCTTCCCTATGGTTGTGGTAGCAGATTGCAGCCCAMCCCCCCTCGAACAGCTCGACGTTCTCCCCCCCCTTTGTAGCAAAAAAAGCGGTCGGCTGTGCTGGACCAACGAGCCCCTCGAGGTAGAAACTCTCACCACGATAGATCTGA--
	Chameleon_adenovirus_1	AGCGCCCTCTCTCACCCGATGCCCTCCGGAACCACAGAAAGTCCTACGGACGCCGCCCTTTCTATTGCTTACTTTCAAGACCTGTTGGACAAGCCG---GACCAGATTAGTTACTTCTCCCAGG---TTAAGCCCATGATCGTCCTCGCAGATTGCTATCCTCCCGCCTTGGCGCGTTTAGACGTCCTTCCTCCTCTCTGCTCCCGAAGATCAGGGAAGCTGTGTTGGACCAACGAGGTT------------------------------------
	Agamid_adenovirus_1_isolate_4	AGCGCTCTATCTCACCCCATGCCGTGCGGTCGTACCTTGCCGCCTTTGGACGCGTCCATCGAAATCAGACGCTTCCAAGACAAGCTAGACAAGCCC---CACAAAATCTCTTACTTCGATCCCAACCTCAAACCCATGATAGTAGCGGCCGACTGCATCCCTCCGCCGCTCAACGAACTCGACGTCCTACCGCCCCTGTGTTCTAAGGCCTCCGGCAGGCTTTGTTGGACCAACGAGCCT------------------------------------
	Agamid_adenovirus_1_isolate_5	AGCGCTCTATCTCACCCCATGCCGTGCGGTCGTACCTTGCCGCCTTTGGACGCGTCCATCGAAATCAGACGCTTCCAAGACAAGCTAGACAAGCCC---CACAAAATCTCTTACTTCGATCCCAACCTCAAACCCATGATAGTAGCGGCCGACTGCATCCCTCCGCCGCTCAACGAACTCGACGTCCTACCGCCCCTGTGTTCCAAGGCCTCCGGCAGGCTTTGTTGGACCAACGAGCCTCTGGCCGGAGAGGTCCTGACCAGCATAGACCTAA--
	Agamid_adenovirus_1_strain_A1	AGCGCTCTATCTCATCCCATGCCGTGCGGTCGTACCTTGCCGCCTTTGGACGCGTCCATCGAAATCAGACGCTTCCAAGACAAGCTAGACAAGCCC---CACAAAATCTCTTACTTCGATCCCAACCTCAAACCCATGATAGTAGCGGCCGACTGCATCCCTCCGCCGCTCAACGAACTCGACGTCCTACCGCCCCTGTGTTCCAAGGCCTCCGGCAGGCTTTGTTGGACCAACGAGCCTCTGGTCGGAGAGGTCCTGACCAGCATAGACCTAA--
	Agamid_adenovirus_1_strain_A6	AGCGCTCTATCTCATCCCATGCCGTGCGGTCGTACCTTGCCGCCTTTGGACGCGTCCATCGAAATCAGACGCTTCCAAGACAAGCTAGACAAGCCC---CACAAAATCTCTTACTTCGATCCCAACCTCAAACCCATGATAGTAGCGGCCGACTGCATCCCTCCGCCGCTCAACGAACTCGACGTCCTACCGCCCCTGTGTTCCAAGGCCTCCGGCAGGCTTTGTTGGACCAACGAGCCTCTGGTCGGAGAGGTCCTGACCAGCATAGACCTAA--
	Agamid_adenovirus_1_strain_A7	AGCGCTCTATCTCATCCCATGCCGTGCGGTCGTACCTTGCCGCCTTTGGACGCGTCCATCGAAATCAGACGCTTCCAAGACAAGCTAGACAAGCCC---CACAAAATCTCTTACTTCGATCCCAACCTCAAACCCATGATAGTAGCGGCCGACTGCATCCCTCCGCCGCTCAACGAACTCGACGTCCTACCGCCCCTGTGTTCCAAGGCCTCCGGCAGGCTTTGTTGGACCAACGAGCCTCTGGTCGGAGAGGTCCTGACCAGCATAGACCTAA--
	Agamid_adenovirus_1_strain_A8	AGCGCTCTATCTCATCCCATGCCGTGCGGTCGTACCTTGCCGCCTTTGGACGCGTCCATCGAAATCAGACGCTTCCAAGACAAGCTAGACAAGCCC---CACAAAATCTCTTACTTCGATCCCAACCTCAAACCCATGATAGTAGCGGCCGACTGCATCCCTCCGCCGCTCAACGAACTCGACGTCCTACCGCCCCTGTGTTCCAAGGCCTCCGGCAGGCTTTGTTGGACCAACGAGCCTCTGGTCGGAGAGGTCCTGACCAGCATAGACCTAA--
	Agamid_adenovirus_1_strain_A9	AGCGCTCTATCTCATCCCATGCCGTGCGGTCGTACCTTGCCGCCTTTGGACGCGTCCATCGAAATCAGACGCTTCCAAGACAAGCTAGACAAGCCC---CACAAAATCTCTTACTTCGATCCCAACCTCAAACCCATGATAGTAGCGGCCGACTGCATCCCTCCGCCGCTCAACGAACTCGACGTCCTACCGCCCCTGTGTTCCAAGGCCTCCGGCAGGCTTTGTTGGACCAACGAGCCTCTGGTCGGAGAGGTCCTGACCAGCATAGACCTAA--
	Agamid_adenovirus_1_strain_AD2	AGCGCTCTATCTCATCCCATGCCGTGCGGTCGTACCTTGCCGCCTTTGGACGCGTCCATCGAAATCAGACGCTTCCAAGACAAGCTAGACAAGCCC---CACAAAATCTCTTACTTCGATCCCAACCTCAAACCCATGATAGTAGCGGCCGACTGCATCCCTCCGCCGCTCAACGAACTCGACGTCCTACCGCCCCTGTGTTCCAAGGCCTCCGGCAGGCTTTGTTGGACCAACGAGCCTCTGGTCGGAGAGGTCCTGACCAGCATAGACCTAA--
	Agamid_adenovirus_1_strain_A3	AGCGCTCTATCTCAYCCCATGCCGTGCGGTCGTACCTTGCCGCCTTTGGACGCGTCCATCGAAATCAGACGCTTCCAAGACAAGCTAGACAAGCCC---CACAAAATCTCTTACTTCGATCCCAACCTCAAACCCATGATAGTAGCGGCCGACTGCATCCCTCCGCCGCTCAACGAACTCGACGTCCTACCGCCCCTGTGTTCCAAGGCCTCCGGCAGGCTTTGTTGGACCAACGAGCCTCTGGTCGGAGAGGTCCTGACCAGCATAGACCTAA--
	Agamid_adenovirus_1_strain_C1	AGCGCTCTATCTCACCCCATGCCGTGCGGTCGTACCTTGCCGCCTTTGGACGCGTCCATCGAAATCAGACGCTTCCAAGACAAGCTAGACAAGCCC---CGCAAAATCTCTTACTTCGATCCCAACCTCAAACCCATGATAGTAGCGGCCGACTGCATCCCTCCGCCGCTCAACGAACTCGACGTCCTACCGCCCCTGTGTTCCAAGGCCTCCGGCAGGCTTTGTTGGACCAACGAGCCTCTGGTCGGAGAGGTCCTGACCAGCATAGACCTAA--
	Agamid_adenovirus_1_isolate_1	AGCGCTCTATCTCACCCCATGCCGTGCGGTCGTACCTTGCCGCCTTTGGACGCGTCCATCGAAATCAGACGCTTCCAAGACAAGCTAGACAAGCCC---CACAAAATCTCTTACTTCGATCCCAACCTCAAACCCATGATAGTAGCGGCCGACTGCATCCCTCCGCCGCTCAACGAACTCGACGTCCTACCGCCCCTGTGTTCCAAGGCCTCCGGCAGGCTTTGTTGGACCAACGAGCCTCTGGTCGGAGAGGTCCTGACCAGCATAGACCTAA--
	Agamid_adenovirus_1_strain_A2	AGCGCTCTATCTCACCCCATGCCGTGCGGTCGTACCTTGCCGCCTTTGGACGCGTCCATCGAAATCAGACGCTTCCAAGACAAGCTAGACAAGCCC---CACAAAATCTCTTACTTCGATCCCAACCTCAAACCCATGATAGTAGCGGCCGACTGCATCCCTCCGCCGCTCAACGAACTCGACGTCCTACCGCCCCTGTGTTCCAAGGCCTCCGGCAGGCTTTGTTGGACCAACGAGCCTCTGGTCGGAGAGGTCCTGACCAGCATAGACCTAA--
	Agamid_adenovirus_1_strain_A4	AGCGCTCTATCTCACCCCATGCCGTGCGGTCGTACCTTGCCGCCTTTGGACGCGTCCATCGAAATCAGACGCTTCCAAGACAAGCTAGACAAGCCC---CACAAAATCTCTTACTTCGATCCCAACCTCAAACCCATGATAGTAGCGGCCGACTGCATCCCTCCGCCGCTCAACGAACTCGACGTCCTACCGCCCCTGTGTTCCAAGGCCTCCGGCAGGCTTTGTTGGACCAACGAGCCTCTGGTCGGAGAGGTCCTGACCAGCATAGACCTAA--
	Agamid_adenovirus_1_strain_A5	AGCGCTCTATCTCACCCCATGCCGTGCGGTCGTACCTTGCCGCCTTTGGACGCGTCCATCGAAATCAGACGCTTCCAAGACAAGCTAGACAAGCCC---CACAAAATCTCTTACTTCGATCCCAACCTCAAACCCATGATAGTAGCGGCCGACTGCATCCCTCCGCCGCTCAACGAACTCGACGTCCTACCGCCCCTGTGTTCCAAGGCCTCCGGCAGGCTTTGTTGGACCAACGAGCCTCTGGTCGGAGAGGTCCTGACCAGCATAGACCTAA--
	Agamid_adenovirus_1_strain_D1	AGCGCTCTATCTCACCCCATGCCGTGCGGTCGTACCTTGCCGCCTTTGGACGCGTCCATCGAAATCAGACGCTTCCAAGACAAGCTAGACAAGCCC---CACAAAATCTCTTACTTCGATCCCAACCTCAAACCCATGATAGTAGCGGCCGACTGCATCCCTCCGCCGCTCAACGAACTCGACGTCCTACCGCCCCTGTGTTCCAAGGCCTCCGGCAGGCTTTGTTGGACCAACGAGCCTCTGGTCGGAGAGGTCCTGACCAGCATAGACCTAA--
	Agamid_atadenovirus_Well	AGCGCTCTATCTCACCCCATGCCGTGCGGTCGTACCTTGCCGCCTTTGGACGCGTCCATCGAAATCAGACGCTTCCAAGACAAGCTAGACAAGCCC---CACAAAATCTCTTACTTCGATCCCAACCTCAAACCCATGATAGTAGCGGCCGACTGCATCCCTCCGCCGCTCAACGAACTCGACGTCCTACCGCCCCTGTGTTCCAAGGCCTCCGGCAGGCTTTGTTGGACCAACGAGCCTCTGGTCGGAGAGGTCCTGACCAGCATAGACCTAATC
	Central_netted_dragon_adenovirus_1	AGCGCTCTATCTCACCCCATGCCGTGCGGTCGTACCTTGCCGCCTTTGGACGCGTCCATCGAAATCAGACGCTTCCAAGACAAGCTAGACAAGCCC---CACAAAATCTCTTACTTCGATCCCAACCTCAAACCCATGATAGTCGCGGCCGACTGCATCCCTCCGCCGCTCAACGAACTCGACGTCCTGCCGCCCCTGTGTTCCAAGGCCTCCGGCAGGCTCTGTTGGACCAACGAGCCTCTCGTCGGAGAGGTCCTGACCAGCATAGACCTAATC
	Agamid_adenovirus_1	AGCGCTCTATCTCATCCCATGCCGTGCGGTCGTACCTTGCCGCCTTTGGACGCGTCCATCGAAATCAGACGCTTCCAAGACAAGCTAGACAAGCCC---CACAAAATCTCTTACTTCGATCCCAACCTCAAACCCATGATAGTCGCGGCCGACTGCATCCCTCCGCCGCTCAACGAACTCGACGTCCTACCGCCCCTGTGTTCCAAGGCCTCCGGCAGGCTCTGTTGGACCAACGAGCCT------------------------------------
	A_ignigularis_7952	------------CACCCCATGCCGCACGGGGAAACGGAAGCGCCGTTTGACGCCGCTATATCCATCGACACGTTCCAACGGATCCTAGACCAGAAA---GACAAAATATCGTACTTCGACACTCGGATTAAGCCTATGATAGTAAAAGTAGACTGCGAACCACCTTCCCTGAACCGTCTCGATGTCTTGCCGCCTCTGTGTTCAAAAAGAAGCGGGAAACTGTGCTGGACCAATCAGCCTCTCGTAGGAGAGGTACTCACCTCCATCGACATGATA
	A_ravitergum_8054	AGCGCTCTCTCACACCCCATGCCACATGGGGAAACAGAAGCGCCCTTTGACGCCTCTTTATCCATCGATACTTTCCAGAGAATCCTAGATCAAGGA---AACAAAATATCGTACTTTGACAAAAGAATTAAACCAATGATTGTAAAAGCAGATTGCGAACCACCTCCTCTGAACGAACTGGACGTTTTACCGCCTCTCTGCTCAAGAAGTAGCGGGAAACTTTGCTGGACGAATCAGGCTCTGCTGGGGGAGG-----------------------
	A_ravitergum_7960	AGCGCTCTCTCACACCCCATGCCACATGGGGAAACAGAAGCGCCCTTTGACGCCTCTTTATCCATCGATACTTTCCAGAGAATCCTAGATCAAGGA---AACAAAATATCGTACTTTGACAAAAGAATTAAACCAATGATTGTAAAAGCAGATTGCGAACCACCTCCTCTGAACGAACTGGACGTTTTACCGCCTCTCTGCTCAAGAAGTAGCGGGAAACTTTGCTGGACGAATCAGGCTCTGCTGGGGGAGGTCCTCACTTCGATCGACTTAATA
	A_ravitergum_8055	AGCGCTCTCTCACACCCCATGCCACATGGGGAAACAGAAGCGCCCTTTGACGCCTCTTTATCCATCGATACTTTCCAGAGAATCCTAGATCAAGGA---AACAAAATATCGTACTTTGACAAAAGAATTAAACCAATGATTGTAAAAGCAGATTGCGAACCACCTCCTCTGAACGAACTGGACGTTTTACCGCCTCTCTGCTCAAGAAGTAGCGGGAAACTTTGCTGGACGAATCAGGCTCTGCTGGGGGAGGTCCTCNCTTCGATCGAC------
	A_ravitergum_8158	AGCGCTCTCTCACACCCCATGCCACATGGGGAAACAGAAGCGCCCTTTGACGCCTCTTTATCCATCGATACTTTCCAGAGAATCCTAGATCAAGGA---AACAAAATATCGTACTTTGACAAAAGAATTAAACCAATGATTGTAAAAGCAGATTGCGAACCACCTCCTCTGAACGAACTGGACGTTTTACCGCCTCTCTGCTCAAGAAGTAGCGGGAAACTTTGCTGGACGAATCAGGCTCTGCTGGGGGAGGTCCTCACTTCGATCGACTTAATA
	Viperid_adenovirus_Parias_Hungary_2008	AGCGCTCTGTCACATCCTATGCCATATGGAAGAACGCTCGGTCCGTTCGACGCGGCCATTGCAATGAGACACTTTCAAGCTCTATTAGATACTCAA---AAAAAAATATCATACTTTGAGCCTACAATAAACCCAATGATTATAACTGTGGACTGCTTTCCACCGGACATACTACGTCTAGATGTTCTGCCTCCTCTGTGTTCCAGAAAAAGCGGACGACTTTGCTGGACCAATGAGGCC------------------------------------
	Snake_adenovirus_2	AGCGCTYTGTCACATCCTATGCCATATGGAAGAACGCTCGGTCCGTTCGACGCGGCCATTGCAATGAGACACTTTCAAGCTCTATTAGATACTCAA---AAAAAAATATCATACTTTGAGCCTACAATAAACCCAATGATTATAACTGTGGACTGCTTTCCACCAGACATACTACGTCTAGATGTTCTGCCTCCTCTGTGTTCCAGAAAAAGCGGACGACTTTGCTGGACCAATGAGGCCCTTCTGGGTGAAGTTCTAACAACCGTTGACATCATA
	Viperid_adenovirus_Leipzig_13_2006	AGCGCTCTGTCACATCCTATGCCATATGGAAGAACGCTCGGTCCGTTCGACGCGGCCATTGCAATGAGACACTTTCAAGCTCTATTAGATACTCAA---AAAAAAATATCATACTTTGAGCCTACAATAAACCCAATGATTATAACTGTGGACTGCTTTCCACCAGACATACTACGTCTAGATGTTCTGCCTCCTCTGTGTTCCAGAAAAAGCGGACGACTTTGCTGGACCAATGAGGCC------------------------------------
	Viperid_adenovirus_Leipzig_13_2006_isolate_13	AGCGCTCTGTCACATCCTATGCCATATGGAAGAACGCTCGGTCCGTTCGACGCGGCCATTGCAATGAGACACTTTCAAGCTCTATTAGATACTCAA---AAAAAAATATCATACTTTGAGCCTACAATAAACCCAATGATTATAACTGTGGACTGCTTTCCACCAGACATACTACGTCTAGATGTTCTGCCTCCTCTGTGTTCCAGAAAAAGCGGACGACTTTGCTGGACCAATGAGGCCCTCCTGGGTGAAGTTCTAACAACCGTTGACATCA--
	Eublepharid_adenovirus_1	AGCGCCCTGTCTCACCCAATGCCGTACGGCACGACACTAAGCCCGTTCGACTCATCCAAAGCTATGGCTTCTTTTCAGGCATTGTTAGATGGAAAA---GATTGCCTCTCCTATTTTGACCCGCGCATCCTTCCCATGATTGTTAAGGTTGATTGCTTTCCTCCTCCGTTGTATCATTTGGACACTCTTCCGCCGCTCTGTTCTAAGAAAAGCGGCAGGCTTTGCTGGACCAATGAACCCTTATTGGGTGAAGTCATCACTACCGTGGACATCG--
	Snake_adenovirus_strain_GER09_DNA_dependent	AGTGCTCTTTCTCATCCCATGCCTTACGGGGCCACATTGAGTCCTTTTGACTCTGCCGTAGCTATTGCTGAGTTTCAAAGAAAGTTAGACGGGCAC---TCGCAACTTTCTTATTTCGACCCTGACATCTTTCCCATGATTGTGGTAGCCGATGCCTTCCCTCCTTCCCTTCACTGTTTAGATGTTCTCCCTCCTCTCTGCTCAAAAAGAAGCGGAAAGCTCTGCTGGACTAACGAGCCCCTGCTGGGAGAAGTGTTAACCACGGTTGATCTCAT-
	Snake_adenovirus_3	AGCGCCTTGTCTCATCCTATGCCGTACGGCTCTACTATGAGCCCTTTTGACGCGTCTCTCGCAATGGCCGCTTTCCAAGCTAAGTTAGACAGCAGT---GACTTTCTTTCATACTTCGACTCTGCCATCCTTCCTATGATCGTCAAGGTAGACGCTTTTCCTCCCCCTCTCCATTGTTTAGACGTACTTCCTCCACTTTGCTCCAAAAAGAGCGGCAAACTTTGCTGGACCAATGAGCCGCTACTTGGAGAGGTCCTCACCTCAATTGATATAGTT
	Helodermatid_adenovirus_1	AGCGCTCTTTCACATCCCATGCCTTACGGTCTCACTCTCAGTCCGTTAGATGCTTCAGTGGCAATGGCACGCTTCCAAGACAAGCTAGATTCTACA---GAAAAACTTTCCTTTTTTGACAAAAACATACTTCCTATGATTGTAAAAGCAGACTGTTTCCCTCCTCCTCTTTACCATTTGGACGTATTGCCTCCTTTGTGTTCCAAGAAAAGCGGTCGTCTTTGCTGGACCAATGAACCACTTTTAGGTGAAGTACTCACCACTGTAGACATTA--
	Helodermatid_adenovirus_2_isolate_7	AGCGCTCTTTCTCATCCTATGCCTTACGGGCTCACTCTCAGTCCGTTAGATGCATCAGTAGCAATGGCACGCTTCCAAGACAAGCTAGAGTCTACA---GGCAAACTTTCATTTTTTGACAAAGACATACTTCCTATGATAGTGAAAGCTGACTGTTTCCCTCCTCCTCTTTACCACTTAGACGTCCTGCCTCCTTTGTGTTCCAAAAAAAGTGGTCGTCTTTGCTGGACCAATGAACCGCTTCTAGGCGAAGTGCTCACAACTGTAGACATTA--
	Western_bearded_dragon_adenovirus_1	---------------------CCTTACGGGCTCACTCTCAGTCCGTTAGATGCATCAGTGGCAATGGCACGCTTCCAAGACAAGCTAGAGTCTACA---GGCAAACTTTCATTTTTTGACAAAGACATACTTCCTATGATAGTGAAAGCAGACTGTTTCCCTCCTCCTCTTTACCACTTAGACGTCCTGCCTCCTTTGTGTTCCAAAAAAAGTGGTCGTCTTTGCTGGACCAATGAACCGCTTCTAGGCGAAGTGCTCACAACTGTAGACATTATT
	Anolis_adenovirus_3	AGCGCTTTATCCCACCCAATGCCCTTTGGACAAACGGAACCGCCGTACGACGCGGCAATTTCCATTCGTGATTTTCAAACGTTGCTAGATCAACACGGAACCCGCTTATCTTATTTCAACGACCGCATCAAGCCGATGATCGTAGCGGCGGACTGCGATCCTCCAGAACCGGACGATCTCGACGTCCTGCCTCCGCTGTGCTCGCGAAGTAGCGGCCGCCTGTGTTGGACAAACGAGCCGCTCAAAGGAGAAGTACTGACGTCTATCGACCT----
	Green_striped_tree_dragon_adenovirus_1	AGCGCCCTCTCTCATCCGATGCCGTACGGGCAAACTCTCAATCCATTCGACTCGGCGTTGGCGATCGAACAGTTCCAAGATTTGTTAGACAAACGA---GACCAGTTATCTTTTTTCGACCTCAGGATAAAACCGATGATCGTAAGAGCAGACTGTTTTCCTCCTGACCTTAACATGTTAGACGTGCTGCCCCCGATTTGCTCGAGGAAAAGCGGCCGTCTGTGCTGGACTAACGAGCAGCTTACAGGAGAAACACTAACTACTGTCGACATTGT-
	ADV2	AGCGCCCTGTCTCATCCCATGCCCGCCGGCACCACTCTTCCGCCTTTTGACGCATCTCTCGCCATTGCAGAATTTCAAAAATTGTTAGACAAAAAA---CAAAAAATTTCTTATTTT---GAACAAGCAAAAGCTATGATAGTTAAATGTGATTGTTTCCCGCCCGAAGACAAAATGTTAGATGTCTTACCTCCCATCTGTACCAAAGCAGGAGGAAAATTGTACTGGAGTAACGAACCTATTCAAGGAGAAACACTAACTACAATAGACATAATC
	ADV6	AGCGCCCTGTCTCATCCCATGCCCGCCGGCACCACTCTTCCGCCTTTTGACGCATCTCTCGCCATTGCAGAATTTCAAAAATTGTTAGACAAAAAA---CAAAAAATTTCTTATTTT---GAACAAGCAAAAGCTATGATAGTTAAATGTGATTGTTTCCCGCCCGAAGACAAAATGTTAGATGTCTTACCTCCCATCTGTACCAAAGCAGGAGGAAAATTGTACTGGAGTAACGAACCTATTCAAGGAGAAACACTAACTACAATAGACATAATC
	ADV10	AGCGCCCTCTCCCACCCTTTGCCGTTTGGGCAAACGGAACCCCCCTTTGACGCCGCCGTTTCCGTCAGCGTTTTCCAGAGACTGCTAGATCAATGTGGGACCCCATTATCTTATTTCGACGAAAGGATTAAGCCTATGATCGTATCAGCCGATTGCGTTCCGCCGGAAATCGACCACCTCGACGTTTTACCACCGCTCTGCTCCCGCCGAAGCGGAAGATTATGCTGGACAAACGAAACGTTGAAGGGAGAAGTCCTGACCTCTGTCGACCTTGTC
	ADV13_R_only	AGTGCCCTATCTCATCCCATGCCTGCTGGCACCACGCTTCCGGCGTTTGACGCTTCACTCGCCATGGCAGAATTTCAAAAATTGTTAGACAAAAAA---CAAAAGATTTCTTATTTT---GAAGAAGCTAAAGCAATGATAGTTAAATGTGATTGCATTCCACCTGAAGACAAAATGTTAGATGTCTTACNTNCCATCTGTTGCAAAGTTGGCGGCAAACTGTACTGGAGCAANGAAN--------------------------------------
	ADV15	AGCGCCCTATCCCACCCCATGCCTTTCGGGCAAACGGAACCGCCGTTCGACGCCGCCGTTTCCATCAGCGCTTTTCAGAGACTTCTAGACCAACGCGGCACCCCGTTATCTTATTTCGACGATAGGATCAAGCCTATGATTGTGGCTGCCGACTGCGAGCCTCCAGAACCCGACCACCTCGACGTTCTGCCCCCGCTTTGCTCCCGCAGGAGCGGCAGACTGTGCTGGACCAACGAAGCGTTGAAAGGAGAAGTGCTGACATCGGTCGACCTTGTC
	ADV16	AGCGCCCTATCCCACCCCATGCCTTTCGGGCAAACGGAACCGCCGTTCGACGCCGCCGTTTCCATCAGCGCTTTTCAGAGACTTCTAGACCAACGCGGCACCCCGTTATCTTATTTCGACGATAGGATCAAGCCTATGATTGTGGCTGCCGACTGCGAGCCTCCAGAACCCGACCACCTCGACGTTCTGCCCCCGCTTTGCTCCCGCAGGAGCGGCAGACTGTGCTGGACCAACGAAGCGTTGAAAGGAGAAGTGCTGACATCGGTCGACCTTGTC
	ADV20	AGTGCTTTAACACATCCCATGCCGTATGGTCAACCGTTTGAACCGATGACAGCTAACATAAAAATTCTTGACTTTCAAAGTATGTTAGATCACAAA---ACTAAAATCGATTACTTTGATCCGCGAGTTTTTCCTATGATAGTAACTATCATGGCTTCACCTCCACCAACAGAAATGTTGGATGTATTACCTCCTTTTTGTAGTAAAAAAGGAGGACGTCTTTGTTGGACAAATGAACCTTTAGAATATGAGGTGGTTACTTCCATTGACATCATC
	ADV22	AGTGCCTTAACTCATCCCATGCCTTATGGTCAACCGTTTGAACCAATAACAGCTAACATGAAAGTGCTTGAATTACAACGTATGTTAGATCACAAA---AATAAAATTGATTATTTTGACACGCGGATTTTTCCTATGATAGTAACCATCATGGCATCACCTCCACCAACAGAAATGTTAGATGTTTTACCTCCTTTTTGTAGTAAAAAAGGAGGACGTCTTTGTTGGACTAACGAACCGTTAGAATACGAGGTAGTTACTTCCATTGACATTATC
	ADV27	AGCGCCCTTTCACACCCTATGCCGTACGGGCAAACGGAACCCCCCTTTGATGCCGCCCTCTCCATGAGTGCTTTCCAAAAACTTCTGGACCAGCACGGAACGCGACTCTCTTATTTCGACGAGAGGATCAAGCCTATGATCGTAGCCGCCGACTGCGAACCTCCAGAACTGGACCACCTCGACGTTCTGCCACCCCTCTGCTCCCGCAGCAGCGGCAGATTATGCTGGACCAACGAAACGTTGAAAGGAGAAGTGCTGACGTCGGTTGACCTCGTC
	ADV29	AGCGCCCTTTCACACCCTATGCCGTACGGGCAAACGGAACCCCCCTTTGATGCCGCCCTCTCCATGAGTNCTTTCCAAAAACTTCTGGACCAGCACGGAACGCGACTCTCTTATTTCGAGGAGAGGATCAAGCCTATGATCGTAGCCGCCGACTGCGAACCTCCAGAACTGGACCACCTCGACGTTCTGCCACCCCTCTGCTCCCGCANCANCGGCNGATTATGCTGGACCAACGAAACGTTGAAAGGAGAAGTGCTGACGTC-------------
	BAH06	AGTGCCTTAACTCATCCCATGCCTTATGGTCAACCGTTTGAACCAATAACAGCTAACATGAAAGTGCTTGAATTACAACGTATGTTAGATCACAAA---AATAAAATTGATTATTTTGACACGCGGATTTTTCCTATGATAGTAACCATCATGGCATCACCTCCACCAACAGAAATGTTAGATGTTTTACCTCCTTTTTGTAGTAAAAAAGGAGGACGTCTTTGTTGGACTAACGAACCGTTAGAATACGAGGTAGTTACTTCCATTGACATTATC
;end;
begin mrbayes;
	outgroup Box_turtle_adenovirus_1;
	charset Subset1 = 1-276\3 2-276\3 3-276\3;
	partition PartitionFinder = 1:Subset1;
	set partition=PartitionFinder;
	lset applyto=(1) nst=6 rates=invgamma;
mcmc ngen=100000000 printfreq=1000 samplefreq=1000 nchains=4 savebrlens=yes;
end;
